# Supplementary material for: Novel Perceptions on Chemical Profile and Biopharmaceutical Properties of Mentha spicata Extracts: Adding Missing Pieces to the Scientific Puzzle
Source: Plants (Basel). 2022 Jan 17;11(2):233. doi: 10.3390/plants11020233 (PMC8779166; doi:10.3390/plants11020233)
Supplement: Supplementary file 1 [file plants-11-00233-s001.zip]

Archive with 1 entries (1 files):
- plants-1555144-supplementary.pdf
